# Supplementary material for: A High Proportion of Malaria Vector Biting and Resting Indoors despite Extensive LLIN Coverage in Côte d’Ivoire
Source: Insects. 2023 Sep 12;14(9):758. doi: 10.3390/insects14090758 (PMC10532360; doi:10.3390/insects14090758)
Supplement: Supplementary file 1 [file insects-14-00758-s001.zip]

Archive with 1 entries (1 files):
- insects-2518000-supplementary.pdf
